# Supplementary material for: Sex-Dependent Responses to Maternal Exposure to PM2.5 in the Offspring
Source: Antioxidants (Basel). 2022 Nov 15;11(11):2255. doi: 10.3390/antiox11112255 (PMC9686974; doi:10.3390/antiox11112255)
Supplement: Supplementary file 1 [file antioxidants-11-02255-s001.zip]

Archive with 1 entries (1 files):
- antioxidants-1994390-supplementary.pdf
